# Supplementary material for: The population genetic structure and phylogeographic dispersal of Nodularia breviconcha in the Korean Peninsula based on COI and 16S rRNA genes
Source: PLoS One. 2023 Jul 12;18(7):e0288518. doi: 10.1371/journal.pone.0288518 (PMC10337957; doi:10.1371/journal.pone.0288518)
Supplement: S1 Data — (TXT) [file pone.0288518.s019.txt]

>SKCH01
GTAATAGCACCAGCCAAAACTGGTAAAGCAGCAACCAACAAAACAGCAGTTACAGTAACT
GCTCACACAAACAGTGGAATTCGCTCAGCAACTAAACCAGGAGATCGCATATTCCCAACA
GTAGAAATGAAGTTAATAGCACCCAAAATAGAAGAGGCACCCGCAAGATGAAGTGAAAAA
ATAGCCAAATCTACGGAAGCCCCAGAGTGAGCAACATTACCTGATAAAGGCGGATACACC
GTTCAACCAGTACCAACACCGCTTTCTACTAAAGATGACCTTAATAACAAAAACAAAGCA
GGAACAAGCAACCAAAACCTTAAATTATTTAAACGAGGAAAAGCCATATCAGGAGCACCA
ATTATCAAGGGAATAAGTCAATTCCCAAATCCCCCAATTATTATTGGCATCACCAAAAAG
AAAATTATTATAAAAGCATGCGCTGTAACAATCACATTATATAGCTGATCATCACCTAAT
AATCTTCCAGGCTGGCCCAACTCCGCTCGAATCAAAAGACTCAA
>SKCH02
GTAATAGCACCAGCCAAAACTGGTAAAGCAGCAACCAACAAAACAGCAGTTACAGTAACT
GCTCACACAAACAGTGGAATTCGCTCAGCAACTAAACCAGGAGATCGCATATTCCCAACA
GTAGAAATGAAGTTAATAGCACCCAAAATAGAAGAGGCACCCGCAAGATGAAGTGAAAAA
ATAGCCAAATCTACGGAAGCCCCAGAGTGAGCAACATTACCTGATAAAGGCGGATACACC
GTTCAGCCAGTACCAACACCGCTTTCTACTAAAGATGACCTTAATAACAAAAACAAAGCA
GGAACAAGCAACCAAAACCTTAAATTATTTAAACGAGGAAAAGCCATATCAGGAGCACCA
ATTATCAAGGGAATAAGTCAATTCCCAAATCCCCCAATTATTATTGGCATCACCAAAAAG
AAAATTATTATAAAAGCATGCGCTGTAACAATCACATTATATAGCTGATCATCACCTAAT
AATCTTCCAGGCTGGCCCAACTCCGCTCGAATCAAAAGACTCAA
>SKCH03
GTAATAGCACCAGCCAAAACTGGTAAAGCAGCAACCAACAAAACAGCAGTTACTGTAACT
GCTCACACAAACAGTGGAATTCGCTCAGCAACTAAACCAGGAGATCGCATATTCCCAACA
GTAGAAATGAAGTTAATAGCACCCAAAATAGAAGAGGCACCCGCAAGATGAAGTGAAAAA
ATAGCCAAATCTACGGAAGCCCCAGAGTGAGCAACATTACCTGATAAAGGCGGATACACC
GTTCAACCAGTACCAACACCGCTTTCTACTAAAGATGACCTTAATAACAAAAACAAAGCA
GGAACAAGCAACCAAAACCTTAAATTATTTAAACGAGGAAAAGCTATATCAGGAGCACCA
ATTATCAAGGGAATAAGTCAATTCCCAAATCCCCCAATTATTATTGGCATCACCAAAAAG
AAAATTATTATAAAAGCATGCGCTGTAACAATCACATTATATAGCTGATCATCACCTAAT
AATCTTCCAGGCTGGCCCAACTCCGCTCGAATCAAAAGACTCAA
>SKCH04
GTAATAGCACCAGCCAAAACTGGTAAAGCAGCAACCAACAAAACAGCAGTTACAGTAACT
GCTCACACAAACAGTGGAATTCGCTCAGCAACTAAACCAGGAGATCGCATATTCCCAACA
GTAGAAATGAAGTTAATAGCACCCAAAATAGAAGAGGCACCCGCAAGATGAAGTGAAAAA
ATAGCCAAATCTACGGAAGCCCCAGAGTGAGCAACATTACCTGACAAAGGCGGATACACC
GTTCAACCAGTACCAACACCGCTTTCTACTAAAGATGACCTTAATAACAAAAACAAAGCA
GGAACAAGCAACCAAAACCTTAAATTATTTAAACGAGGAAAAGCCATATCAGGAGCACCA
ATTATCAAGGGAATAAGTCAATTACCAAATCCCCCAATTATTATTGGCATCACCAAAAAG
AAAATTATTATAAAAGCATGCGCTGTAACAATCACATTATATAGCTGATCATCACCTAAT
AATCTTCCAGGCTGGCCCAACTCCGCTCGAATCAAAAGACTCAA
>SKCH05
GTAATAGCACCAGCCAAAACTGGTAAAGCAGCAACCAACAAAACAGCAGTTACTGTAACT
GCTCACACAAACAGTGGAATTCGCTCAGCAACTAAACCAGGAGATCGCATATTCCCAACA
GTAGAAATGAAGTTAATAGCACCCAAAATAGAAGAGGCACCCGCAAGATGAAGTGAAAAA
ATAGCCAAATCTACGGAAGCCCCAGAGTGAGCAACATTACCTGATAAAGGCGGATACACC
GTTCAACCAGTACCAACACCGCTTTCTACTAAAGATGACCTTAATAACAAAAACAAAGCA
GGAACAAGCAACCAAAACCTTAAATTATTTAAACGAGGAAAAGCCATATCAGGAGCACCA
ATTATCAAGGGAATAAGTCAATTCCCAAATCCCCCAATTATTATTGGCATCACCAAAAAG
AAAATTATTATAAAAGCATGCGCTGTAACAATCACATTATATAGCTGATCATCACCTAAT
AATCTTCCAGGCTGGCCCAACTCCGCTCGAATCAAAAGACTCAA
>SKCH06
GTAATAGCACCAGCCAAAACTGGTAAAGCAGCAACCAACAAAACAGCAGTTACAGTAACT
GCTCACACAAACAGTGGAATTCGCTCAGCAACTAAACCAGGAGATCGCATATTCCCAACA
GTAGAAATGAAGTTAATAGCACCCAAAATAGAAGAGGCACCCGCAAGATGAAGTGAAAAA
ATAGCCAAATCTACGGAAGCCCCAGAGTGAGCAACATTACCTGATAAAGGAGGATACACC
GTTCAACCAGTACCAACACCGCTTTCTACTAAAGATGACCTTAATAACAAAAACAAAGCA
GGAACAAGCAACCAAAACCTTAAATTATTTAAACGAGGAAAAGCCATATCAGGAGCACCA
ATTATCAAGGGAATAAGTCAATTCCCAAATCCCCCAATTATTATTGGCATCACCAAAAAG
AAAATTATTATAAAAGCATGCGCTGTAACAATCACATTATATAGCTGATCATCACCTAAT
AATCTTCCAGGCTGGCCCAACTCCGCTCGAATCAAAAGACTCAA
>SKCH07
GTAATAGCACCAGCCAAAACTGGTAAAGCAGCAACCAACAAAACAGCAGTTACAGTAACT
GCTCACACAAACAGTGGAATTCGCTCAGCAACTAAACCAGGAGATCGCATATTCCCAACA
GTAGAAATGAAATTAATAGCACCCAAAATAGAAGAGGCACCCGCAAGATGAAGTGAAAAA
ATAGCCAAATCTACGGAAGCCCCAGAGTGAGCAACATTACCCGATAAAGGCGGATACACC
GTTCAACCAGTACCAACACCGCTTTCTACTAAAGATGACCTTAATAACAAAAACAAAGCA
GGAACAAGCAACCAAAACCTTAAATTATTTAAACGAGGAAAAGCCATATCAGGAGCACCA
ATTATCAAAGGAATAAGTCAATTCCCAAACCCCCCAATTATTATTGGCATCACCAAAAAG
AAAATTATTATAAAAGCATGCGCTGTAACAATCACATTATATAGCTGATCATCGCCTAAT
AACCTTCCAGGCTGGCCCAACTCCGCTCGAATCAAAAGACTCAA
>SKCH08
GTAATAGCACCAGCCAAAACTGGTAAAGCAGCAACCAACAAAACAGCAGTTACAGTAACT
GCTCACACAAACAGTGGAATTCGCTCAGCAACTAAACCAGGAGATCGCATATTCCCAACA
GTAGAAATGAAGTTAATAGCACCCAAAATAGAAGAGGCACCCGCAAGATGAAGTGAAAAA
ATAGCCAAATCTACGGAAGCCCCAGAGTGAGCAACATTACCTGATAAAGGCGGATACACC
GTTCAACCAGTACCAACACCGCTTTCTACTAAAGATGACCTTAATAACAAAAACAAAGCA
GGAACAAGCAACCAAAACCTTAAATTATTTAAACGAGGAAAAGCCATATCAGGAGCACCA
ATTATCAAGGGAATAAGTCAATTCCCAAATCCCCCAATTATTATTGGCATCACCAAAAAG
AAAATTATTATAAAAGCATGCGCTGTAACAATGACATTATATAGCTGATCATCACCTAAT
AATCTTCCAGGCTGGCCCAACTCCGCTCGAATCAAAAGACTCAA
>SKCH09
GTAATAGCACCAGCCAAAACTGGTAAAGCAGCAACCAACAAAACAGCAGTTACAGTAACT
GCTCACACAAACAGTGGAATTCGCTCAGCAACTAAACCAGGAGATCGCATATTCCCAACA
GTAGAAATGAAATTAATAGCACCCAAAATAGAAGAGGCACCCGCAAGATGAAGTGAAAAA
ATAGCCAAATCTACGGAAGCCCCAGAGTGAGCAACATTACCCGATAAAGGCGGATACACC
GTTCAACCAGTACCAACACCGCTTTCTACTAAAGATGACCTTAATAACAAAAACAAAGCA
GGAACAAGCAACCAAAACCTTAAATTATTTAAACGAGGAAAAGCCATATCAGGAGCACCA
ATTATCAAGGGAATAAGTCAATTCCCAAATCCCCCAATTATTATTGGCATCACCAAAAAG
AAAATTATTATAAAAGCATGCGCTGTAACAATCACATTATATAGCTGATCATCGCCTAAT
AACCTTCCAGGCTGGCCCAACTCCGCTCGAATCAAAAGACTCAA
>SKCH10
GTAATAGCACCAGCCAAAACTGGTAAAGCAGCAACCAACAAAACAGCAGTTACAGTAACT
GCTCACACAAACAGTGGAATTCGCTCAACAACTAAACCAGGAGATCGCATATTCCCAACA
GTAGAAATGAAGTTAATAGCACCCAAAATAGAAGAGGCACCCGCAAGATGAAGTGAAAAA
ATAGCCAAATCTACGGAAGCCCCAGAGTGAGCAACATTACCTGATAAAGGCGGATACACC
GTTCAACCAGTACCAACACCGCTTTCTACTAAAGATGACCTTAATAACAAAAACAAAGCA
GGAACAAGCAACCAAAACCTTAAATTATTTAAACGAGGAAAAGCCATATCAGGAGCACCA
ATTATCAAGGGAATAAGTCAATTCCCAAATCCCCCAATTATTATTGGCATCACCAAAAAG
AAAATTATTATAAAAGCATGCGCTGTAACAATCACATTATATAGCTGATCATCACCTAAT
AATCTTCCAGGCTGGCCCAACTCCGCTCGAATCAAAAGACTCAA
>SKCH11
GTAATAGCACCAGCCAAAACTGGTAAAGCAGCAACCAACAAAACAGCAGTTACAGTAACT
GCTCACACAAACAGTGGAATTCGCTCAGCAACTAAACCAGGAGATCGCATATTCCCAACA
GTAGAAATGAAGTTAATAGCACCCAAAATAGAAGAGGCACCCGCAAGATGAAGTGAAAAA
ATAGCCAAATCTACGGAAGCCCCAGAGTGAGCAACATTACCTGATAAAGGCGGATACACC
GTTCAACCAGTACCAACACCGCTTTCTACTAAAGATGACCTTAATAACAAAAACAAAGCA
GGAACAAGCAACCAAAACCTTAAATTATTTAAACGAGGAAAAGCCATATCAGGAGCACCA
ATTATCAAGGGAATAAGTAAATTCCCAAATCCCCCAATTATTATTGGCATCACCAAAAAG
AAAATTATTATAAAAGCATGCGCTGTAACAATCACATTATATAGCTGATCATCACCTAAT
AATCTTCCAGGCTGGCCCAACTCCGCTCGAATCAAAAGACTCAA
>SKCH12
GTAATAGCACCAGCCAAAACTGGTAAAGCAGCAACCAACAAAACAGCAGTTACTGTAACT
GCTCACACAAACAGTGGAATTCGCTCAGCAACTAAACCAGGAGATCGCATATTCCCAACA
GTAGAAATGAAGTTAATAGCACCCAAAATAGAAGAGGCACCCGCAAGATGAAGTGAAAAA
ATAGCCAAATCTACGGAAGCCCCAGAGTGAGCAACATTACCGGATAAAGGCGGATACACC
GTTCAACCAGTACCAACACCGCTTTCTACTAAAGATGACCTTAATAACAAAAACAAAGCA
GGAACAAGCAACCAAAACCTTAAATTGTTTAAACGAGGAAAAGCCATATCAGGAGCACCA
ATTATCAAAGGAATAAGTCAATTCCCAAATCCCCCAATTATTATTGGCATCACCAAAAAG
AAAATTATTATAAAAGCATGCGCTGTAACAATCACATTATATAGCTGATCATCGCCTAAT
AATCTTCCAGGCTGGCCCAACTCCGCTCGAATCAAAAGACTCAA
>SKCH13
GTAATAGCACCAGCCAAAACTGGTAAAGCAGCAACCAACAAAACAGCAGTTACTGTAACT
GCTCACACAAACAGTGGAATTCGCTCAGCAACTAAACCAGGAGATCGCATATTCCCAACA
GTAGAAATGAAGTTAATAGCACCCAAAATAGAAGAGGCACCCGCAAGATGAAGTGAAAAA
ATAGCCAAATCTACGGAAGCCCCAGAGTGAGCAACATTACCGGATAAAGGCGGATACACC
GTTCAACCAGTACCAACACCGCTTTCTACTAAAGATGACCTCAATAACAAAAACAAAGCA
GGAACAAGCAACCAAAACCTTAAATTGTTTAAACGAGGAAAAGCCATATCAGGAGCACCA
ATTATCAAAGGAATAAGTCAATTCCCAAATCCCCCAATTATTATTGGCATCACCAAAAAG
AAAATTATTATAAAAGCATGCGCTGTAACAATCACATTATATAGCTGATCATCGCCTAAT
AATCTTCCAGGCTGACCCAACTCCGCTCGAATCAAAAGACTCAA
>SKCH14
GTAATAGCACCAGCCAAAACTGGTAAAGCAGCAACCAACAAAACAGCAGTTACTGTAACT
GCTCACACAAACAGTGGAATTCGCTCAGCAACTAAACCAGGAGATCGCATATTCCCAACA
GTAGAAATGAAGTTAATAGCACCCAAAATAGAAGAGGCACCCGCAAGATGAAGTGAAAAA
ATAGCCAAATCTACGGAAGCCCCAGAGTGAGCAACATTACCGGATAAAGGCGGATACACC
GTTCAACCAGTACCAACACCGCTTTCTACTAAAGATGACCTTAATAACAAAAACAAAGCA
GGAACAAGCAACCAAAACCTTAAATTGTTTAAACGAGGAAAAGCCATATCAGGAGCACCA
ATTATCAAAGGAATAAGTCAATTCCCAAATCCCCCAATTATTATTGGCATCACCAAAAAG
AAAATTATTATAAAAGCATGCGCTGTAACAATCACATTATATAGCTGATCATCGCCTAAT
AATCTTCCAGGCTGGCCCAACTCCGCTCGAATTAAAAGACTCAA
>SKCH15
GTAATAGCACCAGCCAAAACTGGTAAAGCAGCAACCAATAAAACAGCAGTTACTGTAACT
GCTCACACAAACAGTGGAATTCGCTCAGCAACTAAACCAGGAGATCGCATATTCCCAACA
GTAGAAATGAAGTTAATAGCACCCAAAATAGAAGAGGCACCCGCAAGATGAAGTGAAAAA
ATAGCCAAATCTACGGAAGCCCCAGAGTGAGCAACATTACCGGATAAAGGCGGATACACC
GTTCAACCAGTACCAACACCGCTTTCTACTAAAGATGACCTTAATAACAAAAACAAAGCA
GGAACAAGCAACCAAAACCTTAAATTGTTTAAACGAGGAAAAGCCATATCAGGAGCACCA
ATTATCAAAGGAATAAGTCAATTCCCAAATCCCCCAATTATTATTGGCATCACCAAAAAG
AAAATTATTATAAAAGCATGCGCTGTAACAATCACATTATATAGCTGATCATCGCCTAAT
AATCTTCCAGGCTGGCCCAACTCCGCTCGAATCAAAAGACTCAA
>SKCH16
GTGATAGCACCAGCCAAAACTGGTAAAGCAGCAACCAATAAAACAGCAGTTACTGTAACT
GCTCACACAAACAGTGGAATTCGCTCAGCAACTAAACCAGGAGATCGCATATTCCCAACA
GTAGAAATGAAGTTAATAGCACCCAAAATAGAAGAGGCACCCGCAAGATGAAGTGAAAAA
ATAGCCAAATCTACGGAAGCCCCAGAGTGAGCAACATTACCGGATAAAGGCGGATACACC
GTTCAACCAGTACCAACACCGCTTTCTACTAAAGATGACCTTAATAACAAAAACAAAGCA
GGAACAAGCAACCAAAACCTTAAATTGTTTAAACGAGGAAAAGCCATATCAGGAGCACCA
ATTATCAAAGGAATAAGTCAATTCCCAAATCCCCCAATTATTATTGGCATCACCAAAAAG
AAAATTATTATAAAAGCATGCGCTGTAACAATCACATTATATAGCTGATCATCGCCTAAT
AATCTTCCAGGCTGGCCCAACTCCGCTCGAATCAAAAGACTCAA
>SKCH17
GTAATAGCACCAGCCAAAACTGGTAAAGCAGCAACCAACAAAACAGCAGTTACAGTAACT
GCTCACACAAACAGTGGAATTCGCTCAGCAACTAAACCAGGAGATCGCATATTCCCAACA
GTAGAAATGAAGTTAATAGCACCCAAAATAGAAGAGGCACCCGCAAGATGAAGTGAAAAA
ATAGCCAAATCTACGGAAGCCCCAGAGTGAGCAACATTACCTGATAAAGGCGGATACACC
GTTCAACCAGTACCAACACCGCTTTCTACTAAAGATGACCTTAATAATAAAAACAAAGCA
GGAACAAGCAACCAAAACCTTAAATTATTTAAACGAGGAAAAGCCATATCAGGAGCACCA
ATTATCAAAGGAATAAGTCAATTCCCAAATCCTCCAATTATTATTGGCATCACCAAAAAG
AAAATTATTATAAAAGCATGCGCTGTAACAATCACATTATATAACTGATCATCGCCTAGT
AATCTTCCAGGCTGGCCCAACTCCGCTCGAATCAAAAGACTCAA
>SKCH18
GTAATAGCACCAGCCAAAACTGGTAAAGCAGCAACCAACAAAACAGCAGTTACTGTAACT
GCTCACACAAACAGTGGAATTCGCTCAGCAACTAAACCAGGAGATCGCATATTCCCAACA
GTAGAAATGAAGTTAATAGCACCCAAAATAGAAGAGGCACCCGCAAGATGAAGTGAAAAA
ATAGCCAAATCTACGGAAGCCCCAGAGTGAGCAACATTACCTGATAAAGGCGGATACACC
GTTCAACCAGTACCAACACCGCTTTCTACTAAAGATGACCTTAATAATAAAAACAAAGCA
GGAACAAGCAACCAAAACCTTAAATTATTTAAACGAGGAAAAGCCATATCAGGAGCACCA
ATTATCAAAGGAATAAGTCAATTCCCAAATCCTCCAATTATTATTGGCATCACCAAAAAG
AAAATTATTATAAAAGCATGCGCTGTAACAATCACATTATATAACTGATCATCGCCTAGT
AATCTTCCAGGCTGGCCCAACTCCGCTCGAATCAAAAGACTCAA
>SKCH19
GTAATAGCACCAGCCAAAACTGGTAAAGCAGCAACCAACAAAACAGCAGTTACTGTAACT
GCTCACACAAACAGTGGAATTCGCTCAGCAACTAAACCAGGAGATCGCATATTCCCAACA
GTAGAAATGAAGTTAATAGCACCCAAAATAGAAGAGGCACCCGCAAGATGAAGTGAAAAA
ATAGCCAAATCTACGGAAGCCCCAGAGTGAGCAACATTACCTGATAAAGGCGGATACACC
GTTCAACCAGTACCAACACCGCTTTCTACTAAAGATGACCTTAATAATAAAAACAAAGCA
GGAACAAGCAACCAAAACCTTAAATTATTTAAACGAGGAAAAGCCATATCAGGAGCACCA
ATTATCAAAGGAATAAGTCAATTCCCAAATCCTCCAATTATTATTGGCATCACCAAAAAG
AAAATTATTATAAAAGCATGCGCTGTAACAATCACATTATATAACTGATCATCGCCTAGC
AATCTTCCAGGCTGGCCCAACTCCGCTCGAATCAAAAGACTCAA
>SKCH20
GTAATAGCACCAGCCAAAACTGGTAAAGCAGCAACCAACAAAACAGCAGTTACTGTAACT
GCTCACACAAACAGTGGAATTCGCTCAGCAACTAAACCAGGAGATCGCATATTCCCAACA
GTAgAAATGAAGTTAATAGCACCCAAAATAGAAGAGGCACCCGCAAGATGAAGTGAAAAA
ATAgCCAAATCTACGGAAGCCCCAGAGTGAGCAACATTACCTGATAAAGGCGGATACACC
GTTCAACCAGTACCAACGCCGCTTTCTACTAAAGATGACCTTAATAATAAAAACAAAGCA
GGAACAAGCAACCAAAACCTTAAATTATTTAAACGAGGAAAAGCCATATCAGGAGCACCA
ATTATCAAAGGAATAAGTCAATTCCCAAATCCTCCAATTATTATTGGCaTCACCAAAAAG
AAAATTATTATAAAAGCATGCGCTGTAACAATCACATTATATAACTGATCATCGCCTAGT
AATCTTCCAGGCTGGCCCAACTCCGCTCGAATCAAAAGACTCAa
>SKCH21
GTAATAGCACCAGCCAAAACTGGTAAAGCAGCAACCAACAAAACAGCAGTTACTGTAACT
GCTCACACAAACAGTGGAATTcGCTCaGCAACTAAACCAGGAGaTCGCATATTcCCAaCA
GTAGAAATGAAGTTAATAGCACCCaAAATAGAAGAGGCACCAGCAAGATGAAGTGAAAAA
ATAGCCAAATCTACGGAAGCCCCAGAGTGAGCAACATTACCGGATAAAGGCGGATACACC
GTTCAACCAGTACCAACACCGCTTTCTACTAAAGATGACCTTAATAATAAAAACAAAGCA
GGAACAAGCAACCAAAACCTTAAATTGTTTAAACGAGGAAAAGCCATATCAGGAGCACCA
ATTATCAAAGGAATAAGTCAATTCCCAAATCCCCCAATTATTATTGGCATCACCAAAAAG
AAAATTATTATAAAAGCATGCGCTGTAACAATCACATTATATAGCTGATCATCGCCTAAT
AATCTTCCAGGCTGGCCCAACTCCGCTCGAATCAAAAGACTCAA
>SKCH22
GTAATAGCACCAGCCAAAACTGGTAAAGCAGCAACCAACAAAACAGCAGTTACTGTAACT
GCTCACACAAACAGTGGAATTCGCTCAGCAACTAAACCAGGAGATCGCATATTCCCAACA
GTAGAAATGAAGTTAATAGCACCCAAAATAGAAGAGGCACCCGCAAGATGAAGTGAAAAA
ATAGCCAAATCTACGGAAGCCCCAGAGTGAGCAACATTACCGGATAAAGGCGGATACACC
GTTCAACCAGTACCAACACCGCTTTCTACTAAAGATGACCTTAATAACAAAAACAAAGCA
GGAACAAGCAACCAAAACCTTAAATTGTTTAAACGAGGAAAAGCCATATCAGGAGCACCA
ATTATCAAAGGAATAAGTCAATTCCCAAATCCACCAATTATTATTGGCATCACCAAAAAG
AAAATTATTATAAAAGCATGCGCTGTAACAATCACATTATATAGCTGATCATCGCCTAAT
AATCTTCCAGGCTGGCCCAACTCCGCTCGAATCAAAAGACTCAA
>SKCH23
GTAATAGCACCAGCCAAAACTGGTAAAGCAGCAACCAACAAAACAGCAGTTACTGTAACT
GCTCACACAAACAGTGGAATTCGCTCAGCAACTAAACCAGGAGATCGCATATTCCCAACA
GTAGAAATGAAGTTAATAGCACCCAAAATAGAAGAGGCACCCGCAAGATGAAGTGAAAAA
ATAGCCAAATCTACGGAAGCCCCAGAGTGAGCAACATTACCGGATAAAGGCGGATACACC
GTTCAACCAGTACCAACACCGCTTTCTACTAAAGATGACCTTAATAACAAAAACAAAGCA
GGAACAAGCAACCAAAACCTTAAATTGTTTAAACGAGGAAAAGCCATATCAGGAGCACCA
ATTATCAAAGGAATAAGTCAATTCCCAAATCCACCAATTATTATTGGCATCACCAAAAAG
AAAATTATTATAAAAGCATGCGCTGTAACAATCACATTATACAGCTGATCATCGCCTAAT
AATCTTCCAGGCTGGCCCAACTCCGCTCGAATCAAAAGACTCAA
