# Supplementary material for: The population genetic structure and phylogeographic dispersal of Nodularia breviconcha in the Korean Peninsula based on COI and 16S rRNA genes
Source: PLoS One. 2023 Jul 12;18(7):e0288518. doi: 10.1371/journal.pone.0288518 (PMC10337957; doi:10.1371/journal.pone.0288518)
Supplement: S2 Data — (TXT) [file pone.0288518.s020.txt]

>SKSH01
AGCGTGAGCGTGCTAAGGTAGCGTAATAATTAGCCTCTTAATTGGAGGCCAGTGAATGGC
AAGACTAGGAATAGCTGTACTTTGTATATAAAAAGAATTTTTCGTCTAAGTGAAAAGACT
TAGATAACAAAGGAAGACGAAAAGACCCCGCGGAACTTTACCTTTTCTTAAACTCCTGTC
TACAAACTTAAAGGTTTAATAGGTTTGATTGGGGCAATCTTGGAACCAACAAAACTTCCA
ATTTTTTAAAAGTAAAAATATAAAATTTATTGAGGACCAAAAAGTAGTTACCCCGGGGAT
AACAGCGTAATCCAACTTGAGAGTACACATCGAAAGTTGGGTTTGCGACCTCGATGT
>SKSH02
AGCGTGAGCGTGCTAAGGTAGCGTAATAATTAGCCTCTTAATTGGAGGCCAGTGAATGGC
AAGACTAGGAATAGCTGTACTTTGTATATAAAAAGAATTTTTCGTCTAAGTGAAAAGACT
TAGATAACAAAGGAAGACGAAAAGACCCCGCGGAACTTTACCTTTTCTTAAACTCCTGTC
TACAAACTTAAAGGTTTAATAGGTTTGATTGGGGCAATCTTGGAACCAACAAAACTTCCA
ATTTTTAAAAAGTAAAAATATAAAATTTATTGAGGACCAAAAAGTAGTTACCCCGGGGAT
AACAGCGTAATCCAACTTGAGAGTACACATCGAAAGTTGGGTTTGCGACCTCGATGT
>SKSH03
AGCGTGAGCGTGCTAAGGTAGCGTAATAATTAGCCTCTTAATTGGAGGCCAGTGAATGGC
AAGACTAGGAATAGCTGTACTTTGTATATAAAAAGAATTTTTCGTCTAAGTGAAAAGACT
TAGATAACAAAGGAAGACGAAAAGACCCCGCGGAACTTTACCTTTTCTTAAACTCCTGTC
TACAAACTTAAAAGTTTAATAGGTTTGATTGGGGCAATCTTGGAACCAACAAAACTTCCA
ATTTTTTAAAAGTAAAAATATAAAATTTATTGAGGACCAAAAAGTAGTTACCCCGGGGAT
AACAGCGTAATCCAACTTGAGAGTACACATCGAAAGTTGGGTTTGCGACCTCGATGT
>SKSH04
AGCGTGAGCGTGCTAAGGTAGCGTAATAATTAGCCTCTTAATTGGAGGCCAGTGAATGGC
AAGACTAGGAATAGCTGTACTTTGTATATAAAAAGAATTTTTCGTCTAAGTGAAAAGACT
TAGATAACAAAGGAAGACGAAAAGACCCCGCGGAACTTTACCTTTTCTTAAACTCCTGTC
TACAAACTTAAAGGTTTAATAGGTTTGATTGGGGCAATCTTGGAACCAGCAAAACTTCCA
ATTTTTTAAAAGTAAAAATATAAAATTTATTGAGGACCAAAAAGTAGTTACCCCGGGGAT
AACAGCGTAATCCAACTTGAGAGTACACATCGAAAGTTGGGTTTGCGACCTCGATGT
>SKSH05
AGCGTGAGCGTGCTAAGGTAGCGTAATAATTAGCCTCTTAATTGGAGGCCAGTGAATGGC
AAGACTAGGAATAGCTGTACTTTGTATATAAAAAGAATTTTTCGTCTAAGTGAAAAGACT
TAGATAACAAAGGAAGACGAAAAGACCCCGCGGAACTTTACCTTTTCTTAAACTTCTGTC
TACAAACTTAAAGGTTTAATAGGTTTGATTGGGGCAATCTTGGAACCAACAAAACTTCCA
ATTTTTTAAAAGTAAACATATAAAATTTATTGAGGACCAAAAAGTAGTTACCCCGGGGAT
AACAGCGTAATCCAACTTGAGAGTACACATCGAAAGTTGGGTTTGCGACCTCGATGT
>SKSH06
AGCGTGAGCGTGCTAAGGTAGCGTAATAATTAGCCTCTTAATTGGAGGCCAGTGAATGGC
AAGACTAGGAGTAGCTGTACTTTGTATATAAAAAGAATTTTTCGTCTAAGTGAAAAGACT
TAGATAACAAAGGAAGACGAAAAGACCCCGCGGAACTTTACCTTTTCTTAAACTCCTGTC
TACAAACTTAAAGGTTTAATAGGTTTGATTGGGGCAATCTTGGAACCAACAAAACTTCCA
ATTTTTTAAAAGTAAACATATAAAATTTATTGAGGACCAAAAAGTAGTTACCCCGGGGAT
AACAGCGTAATCCAACTTGAGAGTACACATCGAAAGTTGGGTTTGCGACCTCGATGT
>SKSH07
AGCGTGAGCGTGCTAAGGTAGCGTAATAATTAGCCTCTTAATTGGAGGCCAGTGAATGGC
AAGACTAGGAATAGCTGTACTTTGTATATAAAAAGAATTTTTCGTCTAAGTGAAAAGACT
TAGATAACAAAGGAAGACGAAAAGACCCCGCGGAACTTTACCTTTTCTTAAACTCCTGTC
TACAAACTTAAAGGTTTAATAGGTTTGATTGGGGCAATCTTGGAACCAACAAAACTTCCA
ATTTTTTAAAAGTAAACATATAAAATTTATTGAGGACCAAAAAGTAGTTACCCCGGGGAT
AACAGCGTAATCCAACTTGAGAGTACACATCGAAAGTTGGGTTTGCGACCTCGATGT
>SKSH08
AGCGTGAGCGTGCTAAGGTAGCGTAATAATTAGCCTCTTAATTGGAGGCCAGTGAATGGC
AAGACTAGGAATAGCTGTACTTTGTATATAAAAAGAATTTTTCGTCTAAGTGAAAAGACT
TAGATAACAAAGGAAGACGAAAAGACCCCGCGGAACTTTACCTTTTCTTAAACTCCTGTC
TACAAACTTAAAGGTTTAATAGGTTTGATTGGGGCAATCTTGGAACCAACAAAACTTCCA
ATTTTTTAAAAGTAAACATATAAAATTTATTGAGAACCAAAAAGTAGTTACCCCGGGGAT
AACAGCGTAATCCAACTTGAGAGTACACATCGAAAGTTGGGTTTGCGACCTCGATGT
>SKSH09
AGCGTGAGCGTGCTAAGGTAGCGTAATAATTAGCCTCTTAATTGGAGGCCAGTGAATGGC
AAGACTAGGAATAGCTGTACTTTGTATATAAAAAGAATTTTTCGTCTAAGTGAAAAGGCT
TAGATAACAAAGGAAGACGAAAAGACCCCGCGGAACTTTACCTTTTCTTAAACTCCTGTC
TACAAACTTAAAGGTTTAATAGGTTTGATTGGGGCAATCTTGGAACCAACAAAACTTCCA
ATTTTTTAAAAGTAAACATATAAAATTTATTGAGAACCAAAAAGTAGTTACCCCGGGGAT
AACAGCGTAATCCAACTTGAGAGTACACATCGAAAGTTGGGTTTGCGACCTCGATGT
>SKSH10
AGCGTGAGCGTGCTAAGGTAGCGTAATAATTAGCCTCTTAATTGGAGGCCAGTGAATGGC
AAGACTAGGAATAGCTGTACTTTGTATATAAAAAGAATTTTTCGTCTAAGTGAAAAGACT
TAGATAACAAAGGAAGACGAAAAGACCCCGCGGAACTTTACCTTTTCTTAAACTCCTGTC
TACAAACTTAAAGGTTTAATAGGTTTGATTGGGGCAATCTTGGAACCAGCAAAACTTCCA
ATTTTTTAAAAGTAAACATATAAAATTTATTGAGAACCAAAAAGTAGTTACCCCGGGGAT
AACAGCGTAATCCAACTTGAGAGTACACATCGAAAGTTGGGTTTGCGACCTCGATGT
>SKSH11
AGCGTGAGCGTGCTAAGGTAGCGTAATAATTAGCCTCTTAATTGGAGGCCAGTGAATGGC
AAGACTAGGAATAGCTGTACTTTGTATATAAAAAGAATTTTTCGTCTAAGTGAAAAGACT
TAGATAACAAAGGAAGACGAAAAGACCCCGCGGAACTTTACCTTTTCTTAAACTCCTGTC
TACAAACTTAAAAGTTTAATAGGTTTGATTGGGGCAATCTTGGAACCAACAAAACTTCCA
ATTTTTTAAAAGTAAACATATAAAATTTATTGAGGACCAAAAAGTAGTTACCCCGGGGAT
AACAGCGTAATCCAACTTGAGAGTACACATCGAAAGTTGGGTTTGCGACCTCGATGT
